# Supplementary material for: Application of a machine learning model based on routine clinical parameters for the diagnosis of rheumatoid arthritis with concomitant osteoporosis: a retrospective study
Source: PeerJ. 2026 Feb 27;14:e20852. doi: 10.7717/peerj.20852 (PMC12951883; doi:10.7717/peerj.20852)
Supplement: Supplemental Information 2 [file peerj-14-20852-s002.py]

import pandas as pd
import matplotlib.pyplot as plt
import shap
from sklearn.utils import resample
from sklearn.model_selection import (train_test_split, GridSearchCV, StratifiedKFold)
from sklearn.ensemble import (RandomForestClassifier, GradientBoostingClassifier, VotingClassifier)
from sklearn.metrics import (accuracy_score, classification_report, roc_auc_score, roc_curve, ConfusionMatrixDisplay,
                             auc)
from xgboost import XGBClassifier
from sklearn.svm import SVC
from sklearn.naive_bayes import GaussianNB
from sklearn.preprocessing import StandardScaler
import numpy as np
from sklearn.base import clone
import joblib


# ---------------------------- Basic data preprocessing ----------------------------
def basic_preprocessing(df):
    X = df.drop(columns=['Label'])
    y = df['Label']
    return X, y


# ---------------------------- Optimizing model definition (with hyperparameter search)  ----------------------------
def create_optimized_models():
    # Random Forest
    rf_param_grid = {
        'n_estimators': [100, 200, 300],
        'max_depth': [5, 7, 9],
        'min_samples_split': [2, 5, 10]
    }
    rf_model = GridSearchCV(
        RandomForestClassifier(class_weight='balanced', random_state=20250416),
        param_grid=rf_param_grid,
        cv=5,
        scoring='roc_auc',
        n_jobs=-1
    )

    # Gradient Boosting

    gb_param_grid = {
        'n_estimators': [100, 200],
        'learning_rate': [0.01, 0.1],
        'max_depth': [3, 5]
    }
    gb_model = GridSearchCV(
        GradientBoostingClassifier(random_state=20250416),
        param_grid=gb_param_grid,
        cv=5,
        scoring='roc_auc',
        n_jobs=-1
    )

    # XGBoost
    xgb_param_grid = {
        'n_estimators': [100, 150],
        'learning_rate': [0.01, 0.1],
        'max_depth': [6, 8]
    }
    xgb_model = GridSearchCV(
        XGBClassifier(scale_pos_weight=1, reg_alpha=0.1, eval_metric='logloss', random_state=20250416),
        param_grid=xgb_param_grid,
        cv=5,
        scoring='roc_auc',
        n_jobs=-1
    )

    # SVM
    svm_param_grid = {
        'C': [2, 5],
        'gamma': ['scale', 'auto']
    }
    svm_model = GridSearchCV(
        SVC(kernel='rbf', probability=True, class_weight='balanced', random_state=20250416),
        param_grid=svm_param_grid,
        cv=3,
        scoring='roc_auc',
        n_jobs=-1
    )

    # Naive Bayes

    nb_model = GaussianNB()

    # Voting Classifier
    voting_model = VotingClassifier(
        estimators=[
            ('RandomForest', rf_model),
            ('GradientBoosting', gb_model),
            ('XGBoost', xgb_model),
            ('SVM', svm_model),
            ('Naive Bayes', nb_model)
        ],
        voting='soft',
        weights=[2, 1, 1, 2, 1]
    )

    return {
        'Random Forest': rf_model,
        'Gradient Boosting': gb_model,
        'XGBoost': xgb_model,
        'SVM': svm_model,
        'Naive Bayes': nb_model,
        'Voting Classifier': voting_model
    }


# ---------------------------- Confidence Interval Calculation Function ----------------------------
def calculate_metric_ci(model, X, y, metric_name, n_bootstrap=100):
    scores = []


for i in range(n_bootstrap):
    try:
        indices = np.random.choice(len(y), len(y), replace=True)
        X_bs = X.iloc[indices] if isinstance(X, pd.DataFrame) else X[indices]
        y_bs = y.iloc[indices]

        # Check the number of categories (only valid for roc_auc)
        if metric_name == 'roc_auc':
            unique_classes = np.unique(y_bs)
            if len(unique_classes) < 2:
                print(f"Bootstrap sample {i} contains only one class. Skipping.")
                continue

                if metric_name == 'accuracy':
        y_pred = model.predict(X_bs)
        scores.append(accuracy_score(y_bs, y_pred))
    elif metric_name == 'roc_auc':
    if hasattr(model, "predict_proba"):
        y_prob = model.predict_proba(X_bs)[:, 1]
        scores.append(roc_auc_score(y_bs, y_prob))
    else:
        print(f"Model {model} does not support `predict_proba`.")
        continue
except AttributeError as ae:
print(f"AttributeError in iteration {i}: {str(ae)}")
continue
except ValueError as ve:
print(f"ValueError in iteration {i}: {str(ve)}")
continue
except Exception as e:
print(f"Unexpected error in iteration {i}: {str(e)}")
continue

if not scores:
    return (np.nan, np.nan, np.nan)
mean_score = np.mean(scores)
lower = np.percentile(scores, 2.5)
upper = np.percentile(scores, 97.5)
return (mean_score, lower, upper)


# ---------------------------- SHAP Analysis Function (Supports Multiple Models) ----------------------------
def shap_analysis(model, X_test, model_name):
    try:
        estimator = model.best_estimator_ if hasattr(model, 'best_estimator_') else model

    if model_name in ['Random Forest', 'Gradient Boosting', 'XGBoost']:
        explainer = shap.TreeExplainer(estimator)
        shap_values = explainer.shap_values(X_test)

        if isinstance(shap_values, list):
            shap_values = shap_values[1]
    elif model_name == 'SVM':
        background = shap.sample(X_test, 100)
        explainer = shap.KernelExplainer(estimator.predict_proba, background)
        shap_values = explainer.shap_values(X_test)[:, :, 1]  # Get SHAP values for the positive class
    else:
        print(f"{model_name} SHAP analysis is not supported.")
        return
    # Custom Feature Importance Bar Chart (with Values)
    # --------------------------
    plt.figure(figsize=(10, 6))

    # Calculate Feature Importance (Mean Absolute SHAP Values)
    if len(shap_values.shape) == 2:
        feature_importance = pd.DataFrame({
            "Feature": X_test.columns,
            "SHAP_Value": np.abs(shap_values).mean(axis=0)
        })
    else:
        feature_importance = pd.DataFrame({
            "Feature": X_test.columns,
            "SHAP_Value": np.abs(shap_values).mean(axis=0)
        })

        feature_importance = feature_importance.sort_values("SHAP_Value", ascending=False)

        bars = plt.barh(
            feature_importance["Feature"],
            feature_importance["SHAP_Value"],
            color='#1f77b4',
            alpha=0.7
        )

        for bar in bars:


width = bar.get_width()
plt.text(
    width + 0.005,
    bar.get_y() + bar.get_height() / 2,
    f"{width:.4f}",
    va='center',
    ha='left',
    fontsize=10
)

plt.gca().invert_yaxis()
plt.xlabel("Mean |SHAP Value|")
plt.title(f"Feature Importance with SHAP Values - {model_name}")
plt.grid(axis='x', alpha=0.3)
plt.tight_layout()
plt.show()

# --------------------------
plt.figure(figsize=(10, 6))
shap.summary_plot(shap_values, X_test, show=False)
plt.title(f"SHAP Value Distribution - {model_name}")
plt.tight_layout()
plt.show()

except Exception as e:
print(f"{model_name} SHAP分析失败: {str(e)}")


# ---------------------------- Optimized ROC Curve ----------------------------
def plot_enhanced_roc(models, X_test, y_test, n_bootstrap=100):
    plt.figure(figsize=(10, 8))


for name, model in models.items():
    if hasattr(model, "predict_proba"):
        estimator = model.best_estimator_ if hasattr(model, 'best_estimator_') else model
    y_prob = estimator.predict_proba(X_test)[:, 1]
    fpr, tpr, _ = roc_curve(y_test, y_prob)
    roc_auc = roc_auc_score(y_test, y_prob)

    tprs = []
    base_fpr = np.linspace(0, 1, 101)
    for _ in range(n_bootstrap):
        X_resampled, y_resampled = resample(X_test, y_test, replace=True)
        try:
            y_prob_bs = estimator.predict_proba(X_resampled)[:, 1]
        except Exception as e:
            print(f"Error in bootstrap {_}: {str(e)}")
            continue
        fpr_bs, tpr_bs, _ = roc_curve(y_resampled, y_prob_bs)
        tpr_interp = np.interp(base_fpr, fpr_bs, tpr_bs)
        tpr_interp[0] = 0.0
        tprs.append(tpr_interp)

    mean_tpr = np.mean(tprs, axis=0)
    std_tpr = np.std(tprs, axis=0)
    tpr_upper = np.minimum(mean_tpr + 1.96 * std_tpr, 1)
    tpr_lower = np.maximum(mean_tpr - 1.96 * std_tpr, 0)

    plt.plot(base_fpr, mean_tpr, lw=2, label=f'{name} (AUC = {roc_auc:.2f})')
    plt.fill_between(base_fpr, tpr_lower, tpr_upper, alpha=0.3)

plt.plot([0, 1], [0, 1], 'k--', lw=2)
plt.xlabel('False Positive Rate')
plt.ylabel('True Positive Rate')
plt.title('ROC Curves with 95% Confidence Intervals')
plt.legend(loc="lower right")
plt.grid(True, alpha=0.3)
plt.show()


# ---------------------------- Cross-Validation ROC Curve ----------------------------
def plot_cv_roc(models, X, y, cv=5):
    plt.figure(figsize=(10, 8))
    for name, model in models.items():
        if hasattr(model, "predict_proba"):
            tprs = []
            aucs = []
            mean_fpr = np.linspace(0, 1, 100)
            cv_splitter = StratifiedKFold(n_splits=cv)

            for train_idx, test_idx in cv_splitter.split(X, y):
                X_train, X_test = X.iloc[train_idx], X.iloc[test_idx]
                y_train, y_test = y.iloc[train_idx], y.iloc[test_idx]

                cloned_model = clone(model)
                cloned_model.fit(X_train, y_train)

                y_prob = cloned_model.predict_proba(X_test)[:, 1]
                fpr, tpr, _ = roc_curve(y_test, y_prob)

                tpr_interp = np.interp(mean_fpr, fpr, tpr)
                tpr_interp[0] = 0.0
                tprs.append(tpr_interp)
                roc_auc = auc(fpr, tpr)
                aucs.append(roc_auc)

            mean_tpr = np.mean(tprs, axis=0)
            mean_tpr[-1] = 1.0
            mean_auc = np.mean(aucs)
            std_auc = np.std(aucs)

            plt.plot(mean_fpr, mean_tpr, label=f'{name} (AUC = {mean_auc:.2f} ± {std_auc:.2f})')
            plt.fill_between(mean_fpr, np.percentile(tprs, 2.5, axis=0),
                             np.percentile(tprs, 97.5, axis=0), alpha=0.1)

    plt.plot([0, 1], [0, 1], 'k--', lw=2)
    plt.xlabel('False Positive Rate')
    plt.ylabel('True Positive Rate')
    plt.title('Cross-Validated ROC Curves with 95% CI')
    plt.legend(loc="lower right")
    plt.grid(True, alpha=0.3)
    plt.show()


# ---------------------------- Main Execution Process ------------------
if __name__ == "__main__":
    df = pd.read_csv("A.csv")
    X, y = basic_preprocessing(df)

    X_train, X_test, y_train, y_test = train_test_split(
        X, y, test_size=0.2, stratify=y, random_state=42
    )

    scaler = StandardScaler()
    X_train = pd.DataFrame(scaler.fit_transform(X_train), columns=X_train.columns)
    X_test = pd.DataFrame(scaler.transform(X_test), columns=X_test.columns)

    models = create_optimized_models()
    results = {}

    for name, model in models.items():
        print(f"\n{'=' * 40}\nProcessing {name}\n{'=' * 40}")

        model.fit(X_train, y_train)
        joblib.dump(model, f'{name}_model.pkl')

        if hasattr(model, 'best_params_'):
            print(f" optimum parameter: {model.best_params_}")

        if name in ['Random Forest', 'Gradient Boosting', 'XGBoost', 'SVM']:
            shap_analysis(model, X_test, name)

            y_pred = model.predict(X_test)
    y_prob = model.predict_proba(X_test)[:, 1] if hasattr(model, "predict_proba") else None

    acc_mean, acc_lower, acc_upper = calculate_metric_ci(model, X_test, y_test, 'accuracy')
    auc_mean, auc_lower, auc_upper = calculate_metric_ci(model, X_test, y_test,
                                                         'roc_auc') if y_prob is not None else (
        np.nan, np.nan, np.nan)

    # result storage
    results[name] = {
        'Accuracy': f"{acc_mean:.4f} ({acc_lower:.4f}-{acc_upper:.4f})",
        'ROC AUC': f"{auc_mean:.4f} ({auc_lower:.4f}-{auc_upper:.4f})" if y_prob is not None else "N/A"
    }

    # output classification report
    print(f"\n{name} Classification Report:")
    print(classification_report(y_test, y_pred))

    # plot a confusion matrix
    ConfusionMatrixDisplay.from_predictions(y_test, y_pred)
    plt.title(f'{name} Confusion Matrix')
    plt.show()

# output result
print("\nFinal Evaluation Results with 95% CI:")
results_df = pd.DataFrame(results).T
print(results_df)

plot_enhanced_roc(models, X_test, y_test)
plot_cv_roc(models, X, y, cv=5)

plt.figure(figsize=(12, 6))
acc_data = results_df['Accuracy'].str.extract(r'([\d.]+) \(([\d.]+)-([\d.]+)\)').astype(float)
plt.bar(acc_data.index, acc_data[0], yerr=[acc_data[0] - acc_data[1], acc_data[2] - acc_data[0]],
        capsize=5, alpha=0.7, color='skyblue')
plt.title('Model Accuracy Comparison with 95% CI')
plt.xlabel('Models')
plt.ylabel('Accuracy')
plt.xticks(rotation=45)
plt.grid(axis='y', alpha=0.3)
plt.show()
