# Supplementary material for: Application of a machine learning model based on routine clinical parameters for the diagnosis of rheumatoid arthritis with concomitant osteoporosis: a retrospective study
Source: PeerJ. 2026 Feb 27;14:e20852. doi: 10.7717/peerj.20852 (PMC12951883; doi:10.7717/peerj.20852)
Supplement: Supplemental Information 4 [file peerj-14-20852-s004.csv]

Label	Genders	Age	BMI	WBC	Alb	NLR	PLR	NPAR
0	0	66	23.42209073	9.58	29.7	3.541436464	247.5138122	2.252525253
0	0	57	27.33333333	7.56	34.3	3.296774194	189.0322581	1.973760933
0	0	58	32.04614645	5.77	30.4	2.773722628	184.6715328	2.167763158
0	0	46	19.48696145	2.76	38.5	2.025974026	284.4155844	1.47012987
0	0	75	18.73048907	6.43	39.1	2.993197279	180.2721088	1.746803069
0	0	82	28.57796068	4.62	35.1	2.925233645	162.6168224	1.928774929
0	1	72	19.37716263	9.36	30.8	5.776119403	338.0597015	2.685064935
0	0	64	26.66666667	6.69	28.6	2.271186441	81.3559322	2.104895105
0	0	74	23.4375	7.51	28	3.681481481	222.2222222	2.364285714
0	0	69	23.4375	3.57	38.1	8.794117647	423.5294118	2.202099738
0	0	56	24.44444444	5.13	30.6	1.446700508	116.2436548	1.81372549
0	0	65	23.24340802	5.69	36.5	4.921348315	177.5280899	2.109589041
0	0	69	23.23345618	7.19	36.8	1.58436214	76.13168724	1.453804348
0	0	74	20.8984375	8.17	40.8	2.12345679	101.6460905	1.549019608
0	0	46	24.91349481	6.71	37.5	3.708955224	237.3134328	1.976
0	0	45	27.734375	3.6	34.5	4	390	1.927536232
0	1	67	30.42184965	5.51	33.7	6.629032258	362.9032258	2.213649852
0	0	44	24.65483235	7.7	33.4	3.857142857	336.4285714	2.104790419
0	0	69	20.13477975	4.84	44.1	1.186528497	1.295336788	1.072562358
0	0	46	22.67573696	6.54	32.9	3.967213115	214.7540984	2.252279635
0	0	42	25.06574622	5.64	32.7	1.538071066	123.857868	1.645259939
0	0	57	24.4646016	5.63	41.7	2.902985075	179.1044776	1.657074341
0	1	62	26.36560303	9.38	30.2	6.270491803	424.5901639	2.701986755
0	1	72	20.61925365	3.32	37.9	1.560747664	156.0747664	1.327176781
0	1	60	19.03114187	9.2	36.9	2.674418605	177.6744186	1.696476965
0	0	61	17.96875	6.7	31.2	3.285714286	215	2.176282051
0	1	84	22.49134948	11.37	30.1	3.971830986	138.4976526	2.471760797
0	0	24	18.02595738	5.59	47	1.311926606	124.3119266	1.087234043
0	1	78	19.53125	6.14	36.6	2.481927711	189.1566265	1.833333333
0	0	53	22.40587695	9	38.3	1.46875	94.6875	1.365535248
0	1	63	23.50780533	13.31	28.8	6.255952381	300.5952381	2.739583333
0	1	51	28.37370242	11.61	37.5	5.695652174	160.2484472	2.104
0	0	71	21.33333333	4.7	35.2	1.603773585	63.52201258	1.542613636
0	1	55	20.76124567	10.38	41	6.448	161.6	1.892682927
0	0	67	23.03004535	5.64	32	2.468085106	175.8865248	1.93125
0	0	40	23.05175491	8.17	30.5	5.27027027	334.2342342	2.347540984
0	0	75	24.34175829	7.44	42.9	2.684491979	86.09625668	1.573426573
0	1	65	21.67125803	7.1	36.6	6.729411765	268.2352941	2.112021858
0	1	59	28.3446712	5.3	42	1.543478261	107.6086957	1.278571429
0	1	65	21.51385851	4.36	29.8	7.551020408	553.0612245	2.845637584
0	1	65	18.14486863	5.81	34.3	1.689473684	176.3157895	1.609329446
0	1	77	30.42184965	7.91	32.6	3.18452381	146.4285714	2.073619632
0	0	75	23.81496723	11.24	30.4	4.586387435	170.1570681	2.565789474
0	0	38	19.38214469	5.94	28.7	6.928571429	445.7142857	2.846689895
0	1	59	19.72103697	15.31	26.1	7.949685535	235.8490566	3.164750958
0	0	54	22.93975069	4.81	31.8	1.874125874	236.3636364	1.754716981
0	0	64	23.8330046	8.09	29.2	2.219298246	188.5964912	2.143835616
0	1	74	21.60493827	3.47	45.6	1.157142857	176.4285714	1.024122807
0	1	42	25.81663021	11.4	45.5	8.52991453	222.2222222	1.923076923
0	0	57	26.31463532	6	37.1	3.220472441	288.976378	1.835579515
0	1	56	22.95684114	9.67	30.1	3.81920904	185.8757062	2.325581395
0	0	66	28.1969212	6.63	29.4	3.910569106	455.2845528	2.469387755
0	0	35	16.88888889	4.99	31.7	5.1375	888.75	2.599369085
0	0	59	31.11111111	5.1	34.1	4.948717949	365.3846154	2.217008798
0	0	55	22.58270917	5.13	38.6	2.433823529	194.1176471	1.665803109
0	1	63	19.15119182	9.97	38.2	3.698019802	203.960396	1.960732984
0	1	66	23.66143862	9.42	29.2	8.568181818	439.7727273	2.743150685
0	0	43	22.86236854	4.79	32.8	1.526011561	267.0520231	1.682926829
0	0	49	21.484375	3.36	41	1.192592593	317.7777778	1.168292683
0	0	38	18.359375	4.09	34	1.756097561	212.195122	1.552941176
0	0	46	26.0261749	6.02	34	2.992857143	202.8571429	2.047058824
0	0	70	22.03172568	7	29.4	2.191919192	209.5959596	2.108843537
0	0	33	22.265625	7.66	40.1	4.42962963	205.9259259	1.950124688
0	0	60	23.87511478	5.56	42.8	2.053571429	116.6666667	1.450934579
0	0	51	23.828125	6.6	34.6	3.170068027	204.0816327	2.040462428
0	0	67	17.77777778	4.95	32.8	2.974789916	207.5630252	2.173780488
0	0	60	19.53125	4	37.1	1	72.5388601	1.299191375
0	0	63	26.953125	6.38	30.4	2.49122807	182.4561404	2.194078947
0	1	65	21.77755334	7.9	31.5	3.980263158	243.4210526	2.434920635
0	1	55	20.24489796	7.91	29	2.647959184	281.6326531	2.262068966
0	0	53	26.03749399	6.57	35.9	2.22513089	170.1570681	1.805013928
0	0	52	20.32443826	5.46	38.2	2.54676259	171.2230216	1.69895288
0	0	60	26.171875	7.74	37.8	1.633587786	143.129771	1.462962963
0	1	69	18.77834467	3.37	34.4	4.962962963	351.8518519	2.308139535
0	1	46	31.34693878	10.78	40.2	2.926530612	213.877551	1.656716418
0	0	62	33.29864724	4.71	39.7	1.569620253	94.93670886	1.319899244
0	0	57	24.56320219	7.07	30.4	2.8875	291.875	2.151315789
0	1	33	20.2020202	5.9	36.2	2.304093567	187.7192982	1.848066298
0	1	67	19.03114187	8.36	35.6	6.594339623	198.1132075	2.348314607
0	0	57	19.43301326	6.19	36.2	1.216216216	85.32818533	1.406077348
0	1	57	23.83673469	7.35	33.6	2.484848485	185.3535354	1.991071429
0	1	57	15.05513945	7.37	30.2	7.136363636	493.1818182	2.824503311
0	1	61	19.10009183	7.41	32.3	2.436548223	170.5583756	2.00619195
0	0	35	18.5178041	7.28	44.1	1.412811388	93.95017794	1.235827664
0	0	59	23.046875	6.35	33.7	2.28021978	193.956044	1.93768546
0	1	55	20.2020202	15.05	31.9	8.025974026	201.2987013	2.573667712
0	0	44	22.03172568	7.8	36.4	2.436893204	136.407767	1.766483516
0	1	53	25.35154137	9.36	26.6	2.575630252	104.6218487	2.466165414
0	1	47	24.67550027	4.87	37.6	3.027777778	265.7407407	1.784574468
0	0	37	20.57613169	4.48	36.5	1.910447761	258.2089552	1.567123288
0	0	46	26.03749399	6.25	36.5	1.953367876	153.3678756	1.652054795
0	0	64	23.4375	9.18	34.2	14.44444444	285.1851852	2.485380117
0	1	66	20.51508648	9.09	29.9	5.320895522	488.8059701	2.622073579
0	1	61	19.04507334	6.88	28.9	5.169811321	400.9433962	2.757785467
0	0	35	20.703125	4.01	34.9	2.240384615	280.7692308	1.664756447
0	0	55	23.73866213	7	29.4	8.181818182	340.9090909	2.62585034
0	0	53	22.58270917	6.91	33.8	2.436464088	161.878453	1.887573964
0	0	55	21.484375	6.96	36.1	1.640167364	103.7656904	1.56232687
0	0	48	21.484375	6.79	37.6	3.124183007	213.0718954	1.872340426
0	1	64	20.19509221	8.84	30.3	6.37962963	325	2.577557756
0	0	57	16.82422689	10.88	32.7	4.564705882	206.4705882	2.177370031
0	0	53	19.921875	6.62	34.4	2.732919255	131.0559006	1.930232558
0	0	50	23.23345618	6.71	37.6	2.907284768	200.6622517	1.739361702
0	0	68	23.64758344	4.55	35.2	0.746341463	99.51219512	0.951704545
0	0	33	23.87511478	7.18	33.1	3.405405405	223.6486486	2.123867069
0	1	72	22.30814991	14.09	28.2	15.27710843	266.2650602	3.191489362
0	0	54	23.4375	9.63	37.7	3.941176471	180.5882353	1.843501326
0	0	57	17.578125	8.1	41.6	2.266666667	84.44444444	1.512019231
0	0	56	21.484375	7.41	41.5	5.309734513	304.4247788	1.954216867
0	1	69	20.76124567	7.48	27.4	5.926315789	325.2631579	2.740875912
0	0	66	21.77843524	3.55	38.8	2.84057971	318.8405797	1.425257732
0	1	71	19.94805977	11.83	37.1	7.459259259	277.037037	2.293800539
0	1	55	25.95155709	6.92	35.5	1.258823529	82.74509804	1.309859155
0	1	64	30.66890496	8.63	28.3	4.296551724	215.1724138	2.551236749
0	1	72	21.33821064	8.33	40	4.431654676	182.0143885	1.85
0	0	74	26.29172382	11.52	32.2	3.85645933	138.7559809	2.173913043
0	0	50	18.59103675	9.65	37.9	6.611111111	226.1904762	2.277044855
0	0	58	22.89281998	6.75	38.6	2.454545455	63.10160428	1.761658031
0	0	38	21.64127424	5.63	41.9	2.011695906	221.0526316	1.45823389
0	1	74	23.24340802	11.1	39.3	3.980582524	146.6019417	1.877862595
0	0	32	26.34649403	6.61	37.2	1.521367521	132.9059829	1.446236559
0	0	55	24.74745426	6.07	42.9	1.239043825	111.5537849	1.193473193
0	1	58	22.03856749	7.58	27.9	5.439252336	493.4579439	2.756272401
0	0	45	20.44913742	4.08	36.5	0.87027027	182.1621622	1.084931507
0	0	51	21.90758246	5.06	35.8	1.13592233	124.2718447	1.290502793
0	0	59	26.953125	9.07	35.9	2.178707224	140.3041825	1.757660167
0	1	57	31.00198413	4.15	37.7	2.092436975	165.5462185	1.591511936
0	0	49	19.22768787	3.58	31	1.945454545	317.2727273	1.929032258
0	0	60	15.625	7.65	36	3.316129032	159.3548387	1.888888889
0	1	58	21.88707637	10.38	32.6	3.610837438	138.9162562	2.162576687
0	0	53	21.75546853	7.89	34.8	1.806949807	163.3204633	1.701149425
0	1	45	25.95155709	14.48	36.4	5.566037736	364.6226415	2.239010989
0	0	29	17.92821543	4.74	39.3	1.671052632	148.6842105	1.363867684
0	1	48	24.91349481	3.74	38.6	1.53125	155.46875	1.357512953
0	0	52	20.56880661	6.74	28.7	2.344086022	237.0967742	2.254355401
0	1	47	23.73866213	6.61	39.7	1.675555556	88.44444444	1.438287154
0	0	58	20.95717116	8.42	39	5.062015504	165.8914729	1.987179487
0	0	60	24.88888889	3.98	36.9	4.338235294	336.7647059	2.008130081
0	0	39	21.51385851	4.43	39.1	1.657894737	142.1052632	1.455242967
0	0	64	22.22222222	8.19	35.5	2.012048193	93.17269076	1.723943662
0	1	72	22.49134948	3.21	32.8	0.809160305	206.870229	1.006097561
0	1	69	22.98539751	7.84	24.4	10.48484848	337.8787879	3.618852459
0	0	66	23.23345618	7.71	31	7.329411765	264.7058824	2.606451613
0	0	83	14.15192508	6.63	35.3	6.538461538	421.7948718	2.178470255
0	0	61	21.90976985	3.76	43.4	2.596899225	179.0697674	1.440092166
0	0	38	26.03749399	5.96	34.4	2.619047619	234.0136054	1.877906977
0	0	44	19.38214469	6.13	34.7	3.013986014	227.2727273	2.025936599
0	0	61	20.02884153	6.91	38	3.052287582	156.2091503	1.778947368
0	1	44	21.383942	9.14	31.2	4.131736527	185.0299401	2.419871795
0	1	67	19.89619377	4.42	31.8	2.638095238	200.952381	1.974842767
0	1	61	27.6816609	10.35	33.1	6.658730159	201.5873016	2.447129909
0	0	78	26.83518006	7.47	28.1	4.67768595	322.3140496	2.693950178
0	0	72	26.31463532	5.4	36.7	3.213675214	238.4615385	1.899182561
0	0	51	24.13267528	4.47	36.1	1.666666667	157.037037	1.493074792
0	1	49	23.73866213	10.88	36.7	2.115384615	147.4358974	1.653950954
0	1	66	22.98539751	17.61	34.2	5.062730627	155.7195572	2.277777778
0	0	49	19.47714681	6.42	31.3	3.378571429	322.8571429	2.3514377
0	1	72	18.37682515	7.71	34.4	3.0625	113.125	1.848837209
0	1	57	22.64737696	4.94	34.6	6.816666667	293.3333333	2.393063584
0	0	50	19.53125	5.02	33.6	2.656	292	1.967261905
0	0	41	22.60026298	4.57	33.8	1.445121951	193.2926829	1.532544379
0	0	55	24.609375	5.63	39.9	1.32718894	85.25345622	1.28320802
0	0	31	21.21831719	6.66	39.7	1.78280543	107.239819	1.488664987
0	1	61	19.25702882	6.62	38.8	2.005291005	137.5661376	1.476804124
0	0	22	18.87066338	4.58	39.3	0.966183575	206.2801932	1.114503817
0	0	59	20.69878295	7.02	36.2	3.732824427	228.2442748	1.922651934
0	0	69	20.42941836	7.33	35.6	6.76344086	388.172043	2.41011236
0	1	55	19.72103697	7.23	38	3.644927536	257.9710145	1.815789474
0	1	73	31.14186851	3.08	32.8	1.959183673	35.71428571	1.875
0	1	56	22.40587695	9.99	39	3.656565657	193.4343434	1.858974359
0	0	59	27.54820937	13.7	35.2	3.066037736	116.6666667	2.071022727
0	1	49	24.8015873	9.65	40.9	3.168949772	125.5707763	1.75794621
0	0	19	19.95728441	7.48	36.5	9.567164179	349.2537313	2.347945205
0	1	68	20.76124567	6.54	35.6	7.830985915	391.5492958	2.393258427
0	0	41	24.65483235	7.84	47	3.077348066	83.97790055	1.512765957
0	1	54	19.46740129	7.13	32.9	3.932835821	245.5223881	2.243161094
0	0	72	26.05835362	4.72	25.9	4.234567901	611.1111111	2.799227799
0	0	44	17.62538055	7.12	41.3	1.678571429	168.2539683	1.438256659
0	0	38	21.77777778	6.37	38.6	2.56097561	110.9756098	1.70984456
0	1	57	20.54863176	6.74	39.6	2.254143646	113.8121547	1.527777778
0	0	67	18.62682262	6.55	40.6	2.333333333	130.6451613	1.532019704
0	1	54	19.13265306	6.6	32.9	6.211764706	378.8235294	2.428571429
0	0	50	25.1486054	7.97	43.7	2.351851852	111.1111111	1.457665904
0	0	64	23.52365539	7.73	37.8	2.563106796	179.1262136	1.80952381
0	0	58	22.03172568	4.27	40.4	1.010638298	87.76595745	1.099009901
0	0	37	23.4375	7.3	41.7	2.139423077	212.0192308	1.462829736
0	0	49	20.93212012	9.53	39.7	5.784	218.4	1.911838791
0	1	48	28.125	6.92	39.3	6.402298851	235.6321839	2.050890585
0	1	58	16.02307323	15.07	23.8	12.17272727	196.3636364	3.735294118
0	0	33	16.18427491	7.69	39	1.376712329	61.98630137	1.338461538
0	0	52	20.1171875	3.91	37.7	3.890410959	380.8219178	1.925729443
0	0	59	22.93975069	3.1	36.7	1.20661157	242.9752066	1.283378747
0	0	62	22.03856749	7.24	39	2.459183673	159.1836735	1.707692308
0	0	46	23.23345618	10.18	39.4	3.452261307	241.2060302	1.71319797
0	1	73	19.10009183	4.75	38.6	1.547770701	120.3821656	1.323834197
0	0	62	22.88888889	9.88	36.6	2.197916667	49.30555556	1.74863388
0	1	77	25.05930703	6.27	36.1	7.636363636	386.3636364	2.224376731
1	0	81	24.85795455	4.75	31.5	3.009433962	506.6037736	2.13015873
1	0	63	18.08021039	6.57	40.1	2.101522843	138.071066	1.571072319
1	0	64	23.49523687	4.92	43.5	0.690566038	55.8490566	0.855172414
1	0	69	25.10387812	5.25	34.7	1.190243902	79.02439024	1.342939481
1	0	63	24.43518667	7.2	33.3	1.954545455	144.0909091	1.777777778
1	0	81	20.81165453	6.18	35	2.474683544	191.1392405	1.805714286
1	0	71	21.92612582	8.59	31.3	3.299145299	167.5213675	2.549520767
1	0	71	24.14151925	5.49	37.9	1.654054054	121.0810811	1.469656992
1	0	73	16.22783886	7.96	37.4	0.738317757	56.07476636	1.061497326
1	0	89	20.02884153	6	34.3	3.909090909	171.8181818	2.099125364
1	0	72	27.6816609	6.21	37.2	5.175824176	181.3186813	2.037634409
1	0	72	24.65303141	7.4	35.4	2.614130435	115.2173913	1.849717514
1	0	65	21.484375	7.69	30.6	9.933333333	271.6666667	2.532679739
1	0	53	17.05617651	3.54	30	2.555555556	198.8888889	2.173333333
1	0	73	19.921875	8.15	32.6	7.951807229	436.1445783	2.484662577
1	0	71	17.06555671	9.14	39.1	7.421568627	280.3921569	2.117647059
1	0	82	17.34842951	7.43	32.7	7.56097561	242.6829268	2.55351682
1	0	49	19.22768787	6.9	38.3	0.90625	55.3125	1.096605744
1	0	64	21.71529769	3.61	42.3	3.061728395	327.1604938	1.624113475
1	0	85	25.51020408	5.6	38.2	2.5	243.5714286	1.623036649
1	0	70	22.03856749	6.35	35.6	1.167346939	85.71428571	1.27247191
1	0	78	21.484375	9.82	28.6	2.270462633	127.7580071	2.272727273
1	0	50	17.25838264	6.3	44.3	8.333333333	315	1.785553047
1	0	63	22.64086462	9.33	31.8	5.53030303	176.5151515	2.462264151
1	0	83	22.89281998	4.8	35.8	1.573170732	93.90243902	1.505586592
1	0	73	17.06555671	6.3	36.9	8.833333333	290	2.257452575
1	0	88	22.07409972	6.64	37.3	2.890322581	172.2580645	1.806970509
1	1	72	22.5308642	8.82	39.1	3.950920245	248.4662577	1.864450128
1	1	62	24.21229339	8.07	34.7	1.804597701	124.137931	1.682997118
1	0	67	23.4375	6.45	39.6	2.085714286	126.2857143	1.429292929
1	1	63	17.578125	5.02	29.2	2.276422764	269.1056911	1.907534247
1	0	81	19.04432133	4.41	33.9	3.25	180.2083333	2.085545723
1	0	64	23.62444749	11.5	20.7	2.731343284	168.2835821	3.077294686
1	0	53	27.63980131	7.19	36.9	3.259493671	191.7721519	1.940379404
1	0	74	27.02580965	3.15	35.8	3.698412698	457.1428571	2.067039106
1	0	59	23.11111111	5.97	44	3.1484375	218.75	1.534090909
1	0	61	20.66666667	6.37	33.3	4.035714286	205.3571429	2.129129129
1	0	69	21.35930625	14.41	23.8	3.376760563	219.0140845	2.798319328
1	0	60	19.97918835	8.08	35	5.892156863	427.4509804	2.122857143
1	0	68	20.02884153	15.58	35.6	9.877697842	269.0647482	2.474719101
1	0	59	24.23822715	3.69	36.2	1.707317073	143.902439	1.571823204
1	0	67	22.82996433	10.55	40.7	1.196217494	78.48699764	1.176904177
1	0	59	26.25091308	7.49	35.4	8.428571429	189.6103896	2.446327684
1	0	63	21.09375	4.42	36.8	1.647482014	119.4244604	1.410326087
1	0	62	33.32756233	6.36	37.7	3.255474453	197.080292	1.862068966
1	0	66	24.44444444	5.02	37.8	1.814814815	138.8888889	1.547619048
1	0	63	22.22222222	7.8	40	2.983516484	165.3846154	1.74
1	0	55	17.578125	6.14	34.7	2.18404908	161.3496933	1.671469741
1	1	44	24.61810377	8.01	44.4	1.367491166	73.49823322	1.087837838
1	0	59	23.03004535	8.02	43.9	2.298165138	118.8073394	1.423690205
1	0	66	19.56295525	5.37	44.4	1.833333333	149.4252874	1.337837838
1	0	61	18.59012493	6.03	35.2	3.704918033	245.0819672	2.130681818
1	0	71	21.40309156	4.02	34.4	0.972375691	106.6298343	1.273255814
1	0	70	23.62444749	6.68	45.4	1.279411765	104.0441176	1.147577093
1	0	63	19.22768787	7.03	42	1.935483871	158.9861751	1.421428571
1	0	64	14.56815817	4.68	38.3	1.721518987	151.8987342	1.519582245
1	0	61	23.78121284	6.57	35	2.582352941	247.6470588	1.908571429
1	0	54	23.73866213	5.16	42.1	3.051282051	143.5897436	1.641330166
1	0	48	21.40309156	5.18	31.4	1.670588235	287.6470588	1.74522293
1	0	57	21.22788762	5.9	36.1	4.421568627	353.9215686	2.163434903
1	0	44	16.796875	8.93	42.3	2.761682243	94.39252336	1.562647754
1	0	64	24.8015873	5.44	39.1	2.737226277	259.8540146	1.762148338
1	0	63	19.140625	11	32.6	2.633802817	60.91549296	2.085889571
1	0	79	17.74584488	3.7	39.9	2.4375	201.0416667	1.586466165
1	0	60	20.32443826	4.35	40.7	6.703703704	592.5925926	2.041769042
1	0	62	25.72016461	11.61	33.4	5.105555556	256.6666667	2.371257485
1	0	52	22.22222222	7.78	36.9	3.450617284	238.2716049	1.945799458
1	0	73	19.31295201	5.82	40.6	1.888268156	144.1340782	1.428571429
1	0	70	23.11111111	6.39	37.4	2.681528662	142.0382166	1.759358289
1	0	51	19.83471074	5.45	39.4	2.645390071	172.3404255	1.736040609
1	0	57	26.43807082	4.79	36.4	3.663366337	331.6831683	2.120879121
1	0	56	25.33333333	7.69	34.8	2.675257732	117.0103093	1.939655172
1	1	56	24.11150746	6.92	36.8	2.412429379	166.1016949	1.758152174
1	0	67	20.13477975	4.33	32.9	1.969924812	106.0150376	1.835866261
1	0	55	27.38447807	8.98	35.1	2.583690987	208.583691	1.911680912
1	0	70	34.0490306	12.6	29.6	18.44444444	565.0793651	3.114864865
1	0	57	23.12467037	5.93	35.9	1.497512438	111.4427861	1.412256267
1	1	70	20.76124567	11.22	30.7	14.01388889	323.6111111	2.928338762
1	1	69	19.46740129	6.76	32.9	2.54491018	193.4131737	1.90881459
1	0	45	19.97918835	8.37	32.9	3.396648045	268.1564246	2.209726444
1	0	54	23.19109462	4.34	38.2	2.022222222	348.1481481	1.64921466
1	0	60	21.30394858	4.19	41.2	2.557692308	224.0384615	1.541262136
1	0	82	22.60026298	8.43	31.8	2.605633803	200.9389671	2.072327044
1	1	57	23.32341806	9.98	32.9	3.47761194	129.8507463	2.130699088
1	0	54	27.00513097	5.24	36.6	1.93081761	145.2830189	1.601092896
1	0	68	20	4.84	30.8	3.27184466	375.7281553	2.25974026
1	0	58	24.44444444	7.84	40.5	0.997222222	64.72222222	1.128395062
1	0	68	21.71529769	5.3	36.9	2.694656489	193.8931298	1.804878049
1	0	58	24.44444444	5.57	32.9	1.208695652	136.0869565	1.516717325
1	0	65	18.55677322	7.66	41.4	3.731543624	136.2416107	1.753623188
1	0	51	27.05515088	14.92	31.2	9.330985915	399.2957746	2.846153846
1	0	60	16.61326688	3.91	34.5	2.283018868	259.4339623	1.797101449
1	1	77	16.65306122	5.22	28	2.426470588	164.7058824	2.253571429
1	1	80	21.50188649	7.37	34.4	3.371794872	335.8974359	2.072674419
1	0	49	23.4375	7.28	34.8	2.177884615	131.25	1.787356322
1	0	58	21.33333333	4.92	29.7	3.540816327	321.4285714	2.367003367
1	0	53	24.03460984	4.82	31.8	2.385826772	251.1811024	1.968553459
1	1	53	20.2812331	22.76	30.6	9.964824121	212.0603015	2.849673203
1	1	72	24.56747405	5.59	32	7.629032258	379.0322581	2.64375
1	0	70	17.74584488	5.95	36.2	1.946236559	102.688172	1.679558011
1	0	59	15.21359893	9.1	33.7	3.227979275	233.1606218	2.03264095
1	0	69	22.4609375	10.68	39.3	1.757834758	129.6296296	1.465648855
1	0	49	20.70081674	6.38	37.1	1.467532468	50.64935065	1.433962264
1	0	66	19.75987053	7.81	36.9	3.456790123	206.7901235	1.943089431
1	0	85	26.66666667	5.69	30.3	3.067669173	153.3834586	2.363036304
1	0	58	22.31327843	9.48	38.3	5.25170068	342.1768707	2.127937337
1	0	65	20.81165453	4.27	32.4	1.923076923	223.0769231	1.805555556
1	1	50	20.06920415	13.66	28.8	8.035714286	550.7142857	2.861111111
1	0	68	19.7710718	4.7	31	2.28	316	1.95483871
1	0	54	20	6.28	30.7	2.356725146	234.502924	2.091205212
1	0	67	19.83471074	5.17	28.4	4.195652174	443.4782609	2.644366197
1	0	68	22.65625	8.31	38.4	3.392265193	133.1491713	1.924479167
1	1	75	26.57312925	7.93	36.2	5.185483871	344.3548387	2.243093923
1	0	55	21.90758246	6.42	38.2	2.377245509	150.2994012	1.617801047
1	0	56	17.27367326	9.51	31.9	5.470588235	356.6176471	2.454545455
1	1	69	25.51020408	8.57	34.3	14.38888889	522.2222222	2.644314869
1	0	71	20.9566075	7.38	31	2.19266055	102.293578	2.087096774
1	0	53	28.09573361	6.24	30.3	6.373493976	254.2168675	2.795379538
1	1	62	17.30103806	7.44	36	4.537815126	236.9747899	2.016666667
1	0	55	24.43518667	5.03	26.8	1.841463415	284.1463415	2.23880597
1	0	65	17.05292571	5.45	28.4	3.313043478	228.6956522	2.461267606
1	0	64	17.77777778	3.94	35.8	0.410714286	92.41071429	0.650837989
1	0	57	18.66666667	5.43	29.9	2.888888889	234.1269841	2.240802676
1	0	65	23.14049587	7.24	36.1	2.241025641	207.6923077	1.673130194
1	0	72	19.53125	8.14	42.4	6.66	227	1.929245283
1	0	58	19.42797629	11.36	40.1	6.880597015	184.3283582	2.02244389
1	0	64	24.22145329	7.99	27.2	2.58490566	123.1132075	2.522058824
1	0	71	22.50692521	9.97	26.6	8.789473684	358.9473684	3.15037594
1	0	58	24.22145329	10.72	35.7	6.8515625	257.8125	2.291316527
1	0	60	22.49657064	7.41	27.5	2.412935323	258.7064677	2.381818182
1	0	69	23.828125	6.15	33.5	3.782608696	200	2.107462687
1	0	67	25.71166208	7.72	41.1	0.951977401	66.38418079	1.060827251
1	0	70	18.67093431	3.95	26.3	1.698412698	116.6666667	2.049429658
1	0	70	15.61472715	7.83	28.1	5.196581197	399.1452991	2.761565836
1	0	53	24.8357635	4.95	33	2.496062992	218.8976378	1.939393939
1	0	76	22.03172568	8.39	31.9	3.325842697	122.4719101	2.213166144
1	0	82	20.02884153	6.2	28.8	1.857142857	144.3349754	2.114583333
1	0	52	21.875	3.12	36.5	2.069767442	479.0697674	1.564383562
1	0	74	22.60026298	16.77	31.3	9.673611111	306.25	2.651757188
1	1	70	25.96454217	8.26	35.4	3.054644809	188.5245902	1.90960452
1	0	67	15.55555556	5.71	30.6	6	491.5492958	2.434640523
1	0	77	18.82711104	7.87	28.3	4.102739726	182.8767123	2.685512367
1	0	74	20.69049454	13.62	33.1	12.21782178	208.9108911	2.737160121
1	0	65	20.02884153	7.36	34.4	4.353846154	316.9230769	2.238372093
1	0	60	21.64412071	13.73	30.5	5.823529412	111.7647059	2.603278689
1	0	57	24.44444444	8.61	35.4	7.663157895	574.7368421	2.389830508
1	0	61	24.97398543	10.45	43.2	2.848605578	115.1394422	1.583333333
1	0	67	24.97398543	10.89	34.9	6.151079137	376.9784173	2.249283668
1	0	74	20.02884153	5.86	34.2	4.326315789	274.7368421	2.052631579
1	0	69	20.83252961	4.89	36.8	1.778481013	137.3417722	1.5625
1	0	59	23.12467037	6.62	42.7	4.107438017	181.8181818	1.756440281
1	0	53	17.03180465	6.92	30.5	4.649122807	425.4385965	2.508196721
1	0	75	22.22222222	5.69	36.8	3.3	305.8333333	1.885869565
1	0	68	20.81165453	5.18	39.6	2.75	190.3225806	1.661616162
1	1	56	22.40587695	7.97	44	5.953271028	202.8037383	1.815909091
1	0	35	22.58270917	4.19	42.9	1.896825397	243.6507937	1.326340326
1	1	71	19.53125	4.83	28.6	1.270833333	121.875	1.765734266
1	0	58	16.44736842	6.94	38.7	0.931034483	109.6551724	1.005167959
1	0	68	17.77777778	4.65	37.3	0.947598253	155.4585153	1.249329759
1	0	73	22.30814991	8.01	30.6	8.890410959	486.3013699	2.647058824
1	0	62	26.22222222	9.05	41.5	2.280487805	125.6097561	1.493975904
1	0	63	22.54657648	3.83	38.7	1.452488688	95.02262443	1.490956072
1	1	86	16.32653061	7.97	29.5	4.079470199	257.615894	2.522033898
1	1	63	19.94321255	5.59	30	2.573529412	240.4411765	2.083333333
1	0	62	22.60026298	9.74	30.2	4.169491525	112.4293785	2.503311258
1	0	62	17.00882085	4.33	41.4	1.899280576	180.5755396	1.473429952
1	1	82	22.58955144	6.51	42	3.360902256	84.21052632	1.635714286
1	1	69	17.7154195	5.24	34.5	1.490909091	112.7272727	1.35942029
1	1	69	21.71806609	7.16	30.4	5.588235294	378.4313725	2.621710526
1	1	76	23.23345618	7.2	42.6	2.603351955	129.0502793	1.516431925
1	1	77	21.79930796	5.15	31	5.647058824	242.6470588	2.412903226
1	0	76	18.02595738	8.94	42.5	2.421940928	62.44725738	1.510588235
1	0	58	18.36547291	5.52	41.7	1.812154696	160.7734807	1.424460432
1	0	55	22.86236854	11.85	42	2.916666667	109.7826087	1.619047619
1	0	57	22.86236854	3.64	36.2	1.366906475	107.1942446	1.439226519
1	0	79	16.64932362	8.64	33.7	7.704545455	262.5	2.329376855
1	0	60	23.046875	5.89	34.7	2.24260355	131.9526627	1.853025937
1	0	54	22.64086462	10.34	37.7	3.578199052	140.7582938	1.936339523
1	0	65	22.47658689	4.32	36.5	2.194915254	160.1694915	1.64109589
1	0	72	20	13.31	32.9	2.721649485	102.7491409	1.954407295
1	0	71	22.22222222	5.08	38.1	3.247787611	296.460177	1.897637795
1	0	65	22.07409972	11.27	36.3	12.01234568	216.0493827	2.377410468
1	0	57	24.86028928	5.62	38.1	1.284444444	81.33333333	1.351706037
1	0	69	25.09666865	5.55	39.6	1.461956522	152.173913	1.222222222
1	0	69	27.34375	10.64	37	2.575	158.2142857	1.82972973
1	0	59	15.55555556	8.25	35.2	2.700507614	88.3248731	1.832386364
1	0	66	18.5546875	6.4	41.9	3.664	196	1.706443914
1	0	74	23.4375	3.73	30.5	8.4	577.1428571	2.583606557
1	0	70	22.89281998	11.96	35.2	9.01754386	204.3859649	2.443181818
1	0	69	26.03749399	5.04	43.8	1.791411043	129.4478528	1.324200913
1	0	54	34.0490306	2.96	36.6	1.397849462	202.1505376	1.196721311
1	0	70	17.7999288	5.81	37.7	2.893939394	165.9090909	1.74270557
1	0	55	16.6015625	5.47	45	1.325581395	97.6744186	1.157777778
1	0	48	24.03460984	5.22	43.9	1.497354497	99.47089947	1.232346241
1	0	59	23.23345618	4.04	44.7	1.360759494	143.6708861	1.185682327
1	0	80	22.89281998	11.89	34.7	4.809782609	165.2173913	2.144092219
1	0	51	22.56857374	2.61	37.8	1.205607477	241.1214953	1.312169312
1	0	57	26.66666667	5.65	44.1	1.37962963	137.037037	1.195011338
1	0	60	22.86236854	4.84	39.2	1.291208791	121.4285714	1.239795918
